# Supplementary material for: A spectrum of preferential flow alters solute mobility in soils
Source: Sci Rep. 2022 Mar 11;12:4261. doi: 10.1038/s41598-022-08241-w (PMC8917131; doi:10.1038/s41598-022-08241-w)
Supplement: Supplementary file 1 — Supplementary Information 1. [file 41598_2022_8241_MOESM1_ESM.csv]

Sample.ID	Isotope.ID	Plot.ID	Type	Lysimeter	Trt	Side_of_plot	Lateral_position	Depth.cm	Date.Time	Obs.Number	d18O	d2H	Notes	Notes_VA_vials	OCT_microg.L	CTC_microg.L	TC_microg.L	TYL_microg.L	ERY_microg.L	PLY_microg.L	SMZ_microg.L	SDM_microg.L	f_pref_m_direct	C_matrix	C_rain
SPI-R7-SI-1-Lys-30ad-1	1-30ad-1	SPI-R7-SI-1	Lysimeter	SPI-R7-SI-1-Lys-30ad	Subsurface_Injection	Dairy	Downgradient	30	10/05/2018 15:25	1	-6.750702934	-33.56087556			NA	NA	NA	NA	0.218	0.05	0.384	0.021	NA	NA	NA
SPI-R7-SI-1-Lys-30as-1	1-30as-1	SPI-R7-SI-1	Lysimeter	SPI-R7-SI-1-Lys-30as	Subsurface_Injection	Dairy	In_slit	30	10/05/2018 15:25	1	-6.298402958	-31.33615808			NA	NA	NA	NA	NA	NA	NA	NA	NA	NA	NA
SPI-R7-SI-1-Lys-30bs-1	1-30bs-1	SPI-R7-SI-1	Lysimeter	SPI-R7-SI-1-Lys-30bs	Subsurface_Injection	Trailer	In_slit	30	10/05/2018 15:25	1	-6.942492848	-35.33767136			NA	NA	NA	NA	0.181	NA	0.026	NA	NA	NA	NA
SPI-R7-SI-1-Lys-90ad-1	1-90ad-1	SPI-R7-SI-1	Lysimeter	SPI-R7-SI-1-Lys-90ad	Subsurface_Injection	Dairy	Downgradient	90	10/05/2018 15:25	1	-5.955996906	-28.56424497			NA	NA	0.06	NA	NA	0.02	0.175	0.065	NA	NA	NA
SPI-R7-SI-1-Lys-90as-1	1-90as-1	SPI-R7-SI-1	Lysimeter	SPI-R7-SI-1-Lys-90as	Subsurface_Injection	Dairy	In_slit	90	10/05/2018 15:25	1	-5.812841353	-27.38764216			NA	NA	NA	NA	NA	NA	0.033	NA	NA	NA	NA
SPI-R7-SI-1-Lys-90bs-1	1-90bs-1	SPI-R7-SI-1	Lysimeter	SPI-R7-SI-1-Lys-90bs	Subsurface_Injection	Trailer	In_slit	90	10/05/2018 15:25	1	-6.382221725	-31.85091666			NA	NA	NA	NA	NA	NA	0.034	NA	NA	NA	NA
SPI-R7-SI-1-Lys-30bd-1	1-30bd-1	SPI-R7-SI-1	Lysimeter	SPI-R7-SI-1-Lys-30bd	Subsurface_Injection	Trailer	Downgradient	30	10/05/2018 15:25	1	-6.639129933	-38.634995			NA	NA	0.14	NA	NA	NA	NA	NA	NA	NA	NA
SPI-R7-SI-1-Lys-90bd-1	1-90bd-1	SPI-R7-SI-1	Lysimeter	SPI-R7-SI-1-Lys-90bd	Subsurface_Injection	Trailer	Downgradient	90	10/05/2018 15:25	1	-6.317374786	-34.68948009		crack	NA	NA	0.08	NA	NA	NA	0.118	0.009	NA	NA	NA
SPI-R7-SI-2-Lys-90bd-1	2-90bd-1	SPI-R7-SI-2	Lysimeter	SPI-R7-SI-2-Lys-90bd	Subsurface_Injection	Trailer	Downgradient	90	14/05/2018 11:01	1	-6.416727256	-37.57731009	mutiple start and stops		NA	NA	NA	NA	NA	NA	NA	NA	NA	NA	NA
SPI-R7-SI-2-Lys-30bd-1	2-30bd-1	SPI-R7-SI-2	Lysimeter	SPI-R7-SI-2-Lys-30bd	Subsurface_Injection	Trailer	Downgradient	30	14/05/2018 11:01	1	-8.176111424	-50.95424266	mutiple start and stops	crack	NA	NA	NA	NA	0.047	NA	0.056	0.038	NA	NA	NA
SPI-R7-SI-2-Lys-90bs-1	2-90bs-1	SPI-R7-SI-2	Lysimeter	SPI-R7-SI-2-Lys-90bs	Subsurface_Injection	Trailer	In_slit	90	14/05/2018 11:01	1	-6.22335208	-36.34219461	mutiple start and stops		NA	NA	NA	NA	NA	NA	0.026	NA	NA	NA	NA
SPI-R7-SI-2-Lys-30bs-1	2-30bs-1	SPI-R7-SI-2	Lysimeter	SPI-R7-SI-2-Lys-30bs	Subsurface_Injection	Trailer	In_slit	30	14/05/2018 11:01	1	-6.67095501	-39.66672438	mutiple start and stops		NA	NA	NA	NA	NA	NA	0.026	NA	NA	NA	NA
SPI-R7-SI-2-Lys-90ad-1	2-90ad-1	SPI-R7-SI-2	Lysimeter	SPI-R7-SI-2-Lys-90ad	Subsurface_Injection	Dairy	Downgradient	90	14/05/2018 11:01	1	-5.874681063	-34.76121281	mutiple start and stops		NA	NA	NA	NA	NA	NA	NA	NA	NA	NA	NA
SPI-R7-SI-2-Lys-30as-1	2-30as-1	SPI-R7-SI-2	Lysimeter	SPI-R7-SI-2-Lys-30as	Subsurface_Injection	Dairy	In_slit	30	14/05/2018 11:01	1	-7.003133306	-42.16394438	mutiple start and stops		NA	NA	NA	NA	NA	NA	NA	NA	NA	NA	NA
SPI-R7-SI-2-Lys-90as-1	2-90as-1	SPI-R7-SI-2	Lysimeter	SPI-R7-SI-2-Lys-90as	Subsurface_Injection	Dairy	In_slit	90	14/05/2018 11:01	1	-6.383184204	-37.13965274	mutiple start and stops		NA	NA	NA	NA	NA	NA	NA	NA	NA	NA	NA
SPI-R7-SI-2-Lys-30ad-1	2-30ad-1	SPI-R7-SI-2	Lysimeter	SPI-R7-SI-2-Lys-30ad	Subsurface_Injection	Dairy	Downgradient	30	14/05/2018 11:01	1	-7.13833119	-43.28921878	mutiple start and stops		NA	NA	NA	NA	NA	NA	NA	NA	NA	NA	NA
SPI-R7-SI-3-Lys-30as-1	3-30-as-1	SPI-R7-SI-3	Lysimeter	SPI-R7-SI-3-Lys-30as	Subsurface_Injection	Dairy	In_slit	30	15/05/2018 09:37	1	-7.448679347	-43.95677174			NA	NA	NA	NA	NA	NA	0.063	NA	NA	NA	NA
SPI-R7-SI-3-Lys-90as-1	3-90as-1	SPI-R7-SI-3	Lysimeter	SPI-R7-SI-3-Lys-90as	Subsurface_Injection	Dairy	In_slit	90	15/05/2018 09:37	1	-6.072911259	-38.41733543			NA	NA	NA	NA	NA	NA	NA	NA	NA	NA	NA
SPI-R7-SI-3-Lys-30ad-1	3-30ad-1	SPI-R7-SI-3	Lysimeter	SPI-R7-SI-3-Lys-30ad	Subsurface_Injection	Dairy	Downgradient	30	15/05/2018 09:37	1	-7.244247847	-42.31173083			NA	NA	NA	NA	NA	NA	0.079	NA	NA	NA	NA
SPI-R7-SI-3-Lys-90ad-1	3-90ad-1	SPI-R7-SI-3	Lysimeter	SPI-R7-SI-3-Lys-90ad	Subsurface_Injection	Dairy	Downgradient	90	15/05/2018 09:37	1	-6.837896507	-39.93365386			NA	NA	NA	NA	NA	NA	NA	NA	NA	NA	NA
SPI-R7-SI-3-Lys-30bs-1	3-30bs-1	SPI-R7-SI-3	Lysimeter	SPI-R7-SI-3-Lys-30bs	Subsurface_Injection	Trailer	In_slit	30	15/05/2018 09:37	1	-7.294338157	-42.9965394			NA	NA	NA	NA	0.021	0.24	0.078	NA	NA	NA	NA
SPI-R7-SI-3-Lys-90bs-1	3-90bs-1	SPI-R7-SI-3	Lysimeter	SPI-R7-SI-3-Lys-90bs	Subsurface_Injection	Trailer	In_slit	90	15/05/2018 09:37	1	-7.252469195	-43.87466128			NA	NA	NA	NA	NA	NA	NA	NA	NA	NA	NA
SPI-R7-SI-3-Lys-30bd-1	3-30bd-1	SPI-R7-SI-3	Lysimeter	SPI-R7-SI-3-Lys-30bd	Subsurface_Injection	Trailer	Downgradient	30	15/05/2018 09:37	1	-6.256153915	-38.45992511			NA	NA	NA	NA	0.034	NA	0.045	NA	NA	NA	NA
SPI-R7-SI-3-Lys-90bd-1	3-90bd-1	SPI-R7-SI-3	Lysimeter	SPI-R7-SI-3-Lys-90bd	Subsurface_Injection	Trailer	Downgradient	90	15/05/2018 09:37	1	-6.945117179	-41.76114397			NA	NA	NA	NA	NA	NA	NA	NA	NA	NA	NA
SPI-R7-SA-1-Lys-30a-1	4-30a-1	SPI-R7-SA-1	Lysimeter	SPI-R7-SA-1-Lys-30a	Surface_Application	Dairy		30	10/05/2018 14:02	1	-6.687676221	-39.79129394			NA	NA	NA	NA	0.013	NA	0.026	NA	NA	NA	NA
SPI-R7-SA-1-Lys-90a-1	4-90a-1	SPI-R7-SA-1	Lysimeter	SPI-R7-SA-1-Lys-90a	Surface_Application	Dairy		90	10/05/2018 14:02	1	-6.191791942	-35.81317147			NA	NA	NA	NA	NA	NA	0.032	NA	NA	NA	NA
SPI-R7-SA-1-Lys-30b-1	4-30b-1	SPI-R7-SA-1	Lysimeter	SPI-R7-SA-1-Lys-30b	Surface_Application	Trailer		30	10/05/2018 14:02	1	-6.560896573	-38.83670252			NA	NA	NA	NA	NA	NA	NA	NA	NA	NA	NA
SPI-R7-SA-1-Lys-90b-1	4-90b-1	SPI-R7-SA-1	Lysimeter	SPI-R7-SA-1-Lys-90b	Surface_Application	Trailer		90	10/05/2018 14:02	1	-6.684521984	-39.51799662			NA	NA	NA	NA	NA	NA	0.032	NA	NA	NA	NA
SPI-R7-SA-2-Lys-30a-1	5-30a-1	SPI-R7-SA-2	Lysimeter	SPI-R7-SA-2-Lys-30a	Surface_Application	Dairy		30	14/05/2018 13:42	1	-8.034105023	-49.37678452			NA	NA	NA	NA	NA	NA	NA	NA	NA	NA	NA
SPI-R7-SA-2-Lys-90a-1	5-90a-1	SPI-R7-SA-2	Lysimeter	SPI-R7-SA-2-Lys-90a	Surface_Application	Dairy		90	14/05/2018 13:42	1	-6.442360612	-38.14682799			NA	NA	NA	NA	NA	NA	0.026	NA	NA	NA	NA
SPI-R7-SA-2-Lys-30b-1	5-30b-1	SPI-R7-SA-2	Lysimeter	SPI-R7-SA-2-Lys-30b	Surface_Application	Trailer		30	14/05/2018 13:42	1	-7.184662005	-43.32724069			NA	NA	NA	NA	NA	NA	NA	NA	NA	NA	NA
SPI-R7-SA-2-Lys-90b-1	5-90b-1	SPI-R7-SA-2	Lysimeter	SPI-R7-SA-2-Lys-90b	Surface_Application	Trailer		90	14/05/2018 13:42	1	-6.218884851	-36.25699911			NA	NA	NA	NA	NA	NA	NA	NA	NA	NA	NA
SPI-R7-SA-3-Lys-30a-1	6-30a-1	SPI-R7-SA-3	Lysimeter	SPI-R7-SA-3-Lys-30a	Surface_Application	Dairy		30	14/05/2018 16:22	1	-5.320444561	-31.9490754	actually 6 days from application	crack	NA	NA	NA	NA	0.021	NA	0.026	NA	NA	NA	NA
SPI-R7-SA-3-Lys-90a-1	6-90a-1	SPI-R7-SA-3	Lysimeter	SPI-R7-SA-3-Lys-90a	Surface_Application	Dairy		90	14/05/2018 16:22	1	-6.381761449	-37.70033133			NA	NA	NA	NA	NA	NA	0.042	NA	NA	NA	NA
SPI-R7-SA-3-Lys-30b-1	6-30b-1	SPI-R7-SA-3	Lysimeter	SPI-R7-SA-3-Lys-30b	Surface_Application	Trailer		30	14/05/2018 16:22	1	-7.490445352	-47.13520635			NA	NA	NA	NA	NA	NA	NA	NA	NA	NA	NA
SPI-R7-SA-3-Lys-90b-1	6-90b-1	SPI-R7-SA-3	Lysimeter	SPI-R7-SA-3-Lys-90b	Surface_Application	Trailer		90	14/05/2018 16:22	1	-6.661515866	-40.05617145			NA	NA	NA	NA	NA	NA	0.032	NA	NA	NA	NA
C-R1-1-Lys-30a-1	7-30a-1	C-R1-1	Lysimeter	C-R1-1-Lys-30a	Control	Dairy		30	11/05/2018 12:22	1	-7.278461125	-43.26618975			NA	NA	NA	NA	0.223	NA	0.046	NA	NA	NA	NA
C-R1-1-Lys-90a-1	7-90a-1	C-R1-1	Lysimeter	C-R1-1-Lys-90a	Control	Dairy		90	11/05/2018 12:22	1	-7.093834772	-42.64331795			NA	NA	NA	NA	NA	NA	0.03	NA	NA	NA	NA
C-R1-1-Lys-30b-1	7-30b-1	C-R1-1	Lysimeter	C-R1-1-Lys-30b	Control	Trailer		30	11/05/2018 12:22	1	-7.22154217	-42.56116412			NA	NA	NA	NA	0.223	NA	0.046	NA	NA	NA	NA
C-R1-1-Lys-90b-1	7-90b-1	C-R1-1	Lysimeter	C-R1-1-Lys-90b	Control	Trailer		90	11/05/2018 12:22	1	-5.735321003	-34.39644759			NA	NA	NA	NA	NA	NA	0.03	NA	NA	NA	NA
C-R1-2-Lys-30a-1	8-30a-1	C-R1-2	Lysimeter	C-R1-2-Lys-30a	Control	Dairy		30	11/05/2018 14:09	1	-7.650370404	-49.1757453			NA	NA	NA	NA	NA	NA	0.061	NA	NA	NA	NA
C-R1-2-Lys-90a-1	8-90a-1	C-R1-2	Lysimeter	C-R1-2-Lys-90a	Control	Dairy		90	11/05/2018 14:09	1	-6.540847447	-40.06087672			NA	NA	NA	NA	NA	NA	NA	NA	NA	NA	NA
C-R1-2-Lys-30b-1	8-30b-1	C-R1-2	Lysimeter	C-R1-2-Lys-30b	Control	Trailer		30	11/05/2018 14:09	1	-5.698861589	-37.57997472			NA	NA	NA	NA	NA	NA	0.061	NA	NA	NA	NA
C-R1-2-Lys-90b-1	8-90b-1	C-R1-2	Lysimeter	C-R1-2-Lys-90b	Control	Trailer		90	11/05/2018 14:09	1	-6.086067918	-35.4408133			NA	NA	NA	NA	NA	NA	NA	NA	NA	NA	NA
C-R1-3-Lys-30a-1	9-30a-1	C-R1-3	Lysimeter	C-R1-3-Lys-30a	Control	Dairy		30	11/05/2018 16:07	1	-5.471398103	-36.84390977			NA	NA	NA	NA	0.284	NA	NA	NA	NA	NA	NA
C-R1-3-Lys-90a-1	9-90a-1	C-R1-3	Lysimeter	C-R1-3-Lys-90a	Control	Dairy		90	11/05/2018 16:07	1	-6.830315761	-40.1767959	frozen, rehoused with head space		NA	NA	NA	NA	NA	NA	NA	NA	NA	NA	NA
C-R1-3-Lys-30b-1	9-30b-1	C-R1-3	Lysimeter	C-R1-3-Lys-30b	Control	Trailer		30	11/05/2018 16:07	1	-6.479434201	-40.91532151			NA	NA	NA	NA	0.284	NA	NA	NA	NA	NA	NA
C-R1-3-Lys-90b-1	9-90b-1	C-R1-3	Lysimeter	C-R1-3-Lys-90b	Control	Trailer		90	11/05/2018 16:07	1	-6.295615105	-36.03329743			NA	NA	NA	NA	NA	NA	NA	NA	NA	NA	NA
SPI-R7-SI-1-Lys-30ad-2	1-30ad-2	SPI-R7-SI-1	Lysimeter	SPI-R7-SI-1-Lys-30ad	Subsurface_Injection	Dairy	Downgradient	30	10/05/2018 16:55	2	-6.807450035	-33.46219477			NA	NA	NA	NA	NA	0.035	0.021	0.018	0.004803553	-33.56087556	-13.01758446
SPI-R7-SI-1-Lys-30as-2	1-30as-2	SPI-R7-SI-1	Lysimeter	SPI-R7-SI-1-Lys-30as	Subsurface_Injection	Dairy	In_slit	30	10/05/2018 16:55	2	-6.616826846	-26.01651651			NA	NA	NA	NA	NA	0.102	0.021	0.024	0.290396058	-31.33615808	-13.01758446
SPI-R7-SI-1-Lys-30bs-2	1-30bs-2	SPI-R7-SI-1	Lysimeter	SPI-R7-SI-1-Lys-30bs	Subsurface_Injection	Trailer	In_slit	30	10/05/2018 16:55	2	-7.500856272	-38.15575878	frozen, rehoused with head space		NA	NA	NA	NA	NA	NA	NA	NA	-0.126257905	-35.33767136	-13.01758446
SPI-R7-SI-1-Lys-90ad-2	1-90ad-2	SPI-R7-SI-1	Lysimeter	SPI-R7-SI-1-Lys-90ad	Subsurface_Injection	Dairy	Downgradient	90	10/05/2018 16:55	2	-5.823315677	-28.00235975			NA	NA	0.06	NA	NA	NA	0.032	0.053	0.03614186	-28.56424497	-13.01758446
SPI-R7-SI-1-Lys-90as-2	1-90as-2	SPI-R7-SI-1	Lysimeter	SPI-R7-SI-1-Lys-90as	Subsurface_Injection	Dairy	In_slit	90	10/05/2018 16:55	2	-6.078908691	-28.39715272			NA	NA	NA	NA	NA	NA	NA	NA	-0.070250975	-27.38764216	-13.01758446
SPI-R7-SI-1-Lys-90bs-2	1-90bs-2	SPI-R7-SI-1	Lysimeter	SPI-R7-SI-1-Lys-90bs	Subsurface_Injection	Trailer	In_slit	90	10/05/2018 16:55	2	-6.460002169	-31.87788136			NA	NA	NA	NA	NA	NA	0.047	NA	-0.001431754	-31.85091666	-13.01758446
SPI-R7-SI-1-Lys-30bd-2	1-30bd-2	SPI-R7-SI-1	Lysimeter	SPI-R7-SI-1-Lys-30bd	Subsurface_Injection	Trailer	Downgradient	30	10/05/2018 16:55	2	-6.490504714	-36.91950747			NA	NA	NA	NA	NA	0.056	0.019	0.019	0.066965688	-38.634995	-13.01758446
SPI-R7-SI-1-Lys-90bd-2	1-90bd-2	SPI-R7-SI-1	Lysimeter	SPI-R7-SI-1-Lys-90bd	Subsurface_Injection	Trailer	Downgradient	90	10/05/2018 16:55	2	-6.201285171	-34.63094077			NA	NA	0.06	NA	NA	NA	0.19	0.049	0.002701163	-34.68948009	-13.01758446
SPI-R7-SI-2-Lys-90bd-2	2-90bd-2	SPI-R7-SI-2	Lysimeter	SPI-R7-SI-2-Lys-90bd	Subsurface_Injection	Trailer	Downgradient	90	14/05/2018 12:31	2	-6.542755438	-38.01262598	mutiple start and stops		NA	NA	NA	NA	NA	NA	NA	NA	NA	NA	NA
SPI-R7-SI-2-Lys-30bd-2	2-30bd-2	SPI-R7-SI-2	Lysimeter	SPI-R7-SI-2-Lys-30bd	Subsurface_Injection	Trailer	Downgradient	30	14/05/2018 12:31	2	-7.986345204	-46.81390403	mutiple start and stops		NA	NA	NA	NA	NA	0.03	NA	0.017	0.116294316	-50.95424266	-15.3519985
SPI-R7-SI-2-Lys-90bs-2	2-90bs-2	SPI-R7-SI-2	Lysimeter	SPI-R7-SI-2-Lys-90bs	Subsurface_Injection	Trailer	In_slit	90	14/05/2018 12:31	2	-6.28082462	-36.2112318	mutiple start and stops		NA	NA	NA	0.121	NA	NA	NA	NA	0.006239237	-36.34219461	-15.3519985
SPI-R7-SI-2-Lys-30bs-2	2-30bs-2	SPI-R7-SI-2	Lysimeter	SPI-R7-SI-2-Lys-30bs	Subsurface_Injection	Trailer	In_slit	30	14/05/2018 12:31	2	-6.723994961	-33.24188817	mutiple start and stops		NA	NA	NA	NA	NA	NA	NA	NA	0.264236424	-39.66672438	-15.3519985
SPI-R7-SI-2-Lys-90ad-2	2-90ad-2	SPI-R7-SI-2	Lysimeter	SPI-R7-SI-2-Lys-90ad	Subsurface_Injection	Dairy	Downgradient	90	14/05/2018 12:31	2	-6.09291769	-34.34006514	mutiple start and stops		NA	NA	NA	NA	NA	NA	NA	NA	0.021698337	-34.76121281	-15.3519985
SPI-R7-SI-2-Lys-30as-2	2-30as-2	SPI-R7-SI-2	Lysimeter	SPI-R7-SI-2-Lys-30as	Subsurface_Injection	Dairy	In_slit	30	14/05/2018 12:31	2	-7.092538015	-41.94982962	mutiple start and stops		NA	NA	NA	NA	NA	NA	NA	NA	0.007985797	-42.16394438	-15.3519985
SPI-R7-SI-2-Lys-90as-2	2-90as-2	SPI-R7-SI-2	Lysimeter	SPI-R7-SI-2-Lys-90as	Subsurface_Injection	Dairy	In_slit	90	14/05/2018 12:31	2	-6.384270546	-37.21177989	mutiple start and stops		NA	NA	NA	NA	NA	NA	NA	NA	-0.00331046	-37.13965274	-15.3519985
SPI-R7-SI-2-Lys-30ad-2	2-30ad-2	SPI-R7-SI-2	Lysimeter	SPI-R7-SI-2-Lys-30ad	Subsurface_Injection	Dairy	Downgradient	30	14/05/2018 12:31	2	-7.28983286	-41.1316034	mutiple start and stops		NA	NA	NA	NA	NA	0.079	0.025	0.027	0.077230854	-43.28921878	-15.3519985
SPI-R7-SI-3-Lys-30as-2	3-30as-2	SPI-R7-SI-3	Lysimeter	SPI-R7-SI-3-Lys-30as	Subsurface_Injection	Dairy	In_slit	30	15/05/2018 11:07	2	-7.420539976	-44.10250063			NA	NA	NA	NA	NA	NA	NA	NA	-0.003175476	-43.95677174	1.935204738
SPI-R7-SI-3-Lys-90as-2	3-90as-2	SPI-R7-SI-3	Lysimeter	SPI-R7-SI-3-Lys-90as	Subsurface_Injection	Dairy	In_slit	90	15/05/2018 11:07	2	-7.083562533	-29.06782002			0.108	0.068	0.093	0.57	0.02	0.034	0.075	0.024	0.231695833	-38.41733543	1.935204738
SPI-R7-SI-3-Lys-30ad-2	3-30ad-2	SPI-R7-SI-3	Lysimeter	SPI-R7-SI-3-Lys-30ad	Subsurface_Injection	Dairy	Downgradient	30	15/05/2018 11:07	2	-7.206784795	-29.60350048			NA	NA	NA	NA	NA	NA	NA	NA	0.287211537	-42.31173083	1.935204738
SPI-R7-SI-3-Lys-90ad-2	3-90ad-2	SPI-R7-SI-3	Lysimeter	SPI-R7-SI-3-Lys-90ad	Subsurface_Injection	Dairy	Downgradient	90	15/05/2018 11:07	2	-6.992670553	-39.07840441			NA	NA	0.02	0.239	0.006	0.016	0.038	0.013	0.020426863	-39.93365386	1.935204738
SPI-R7-SI-3-Lys-30bs-2	3-30bs-2	SPI-R7-SI-3	Lysimeter	SPI-R7-SI-3-Lys-30bs	Subsurface_Injection	Trailer	In_slit	30	15/05/2018 11:07	2	-7.148726399	-37.04928954			NA	NA	NA	NA	NA	NA	NA	NA	0.132361874	-42.9965394	1.935204738
SPI-R7-SI-3-Lys-90bs-2	3-90bs-2	SPI-R7-SI-3	Lysimeter	SPI-R7-SI-3-Lys-90bs	Subsurface_Injection	Trailer	In_slit	90	15/05/2018 11:07	2	-7.210273297	-40.67072422			NA	0.063	0.063	NA	NA	NA	NA	NA	0.069939892	-43.87466128	1.935204738
SPI-R7-SI-3-Lys-30bd-2	3-30bd-2	SPI-R7-SI-3	Lysimeter	SPI-R7-SI-3-Lys-30bd	Subsurface_Injection	Trailer	Downgradient	30	15/05/2018 11:07	2	-7.002384727	-38.51318636			NA	NA	NA	NA	NA	NA	NA	0.011	-0.001318507	-38.45992511	1.935204738
SPI-R7-SI-3-Lys-90bd-2	3-90bd-2	SPI-R7-SI-3	Lysimeter	SPI-R7-SI-3-Lys-90bd	Subsurface_Injection	Trailer	Downgradient	90	15/05/2018 11:07	2	-7.011468943	-39.94443061			0.054	NA	0.049	0.638	0.026	0.035	0.081	0.03	0.041575862	-41.76114397	1.935204738
SPI-R7-SA-1-Lys-30a-2	4-30a-2	SPI-R7-SA-1	Lysimeter	SPI-R7-SA-1-Lys-30a	Surface_Application	Dairy		30	10/05/2018 15:32	2	-5.998786337	-35.87636621			NA	NA	NA	NA	NA	NA	NA	NA	0.144479454	-39.79129394	-12.69451574
SPI-R7-SA-1-Lys-90a-2	4-90a-2	SPI-R7-SA-1	Lysimeter	SPI-R7-SA-1-Lys-90a	Surface_Application	Dairy		90	10/05/2018 15:32	2	-6.160852503	-35.68704492			NA	NA	0.06	NA	NA	NA	0.047	NA	0.005455618	-35.81317147	-12.69451574
SPI-R7-SA-1-Lys-30b-2	4-30b-2	SPI-R7-SA-1	Lysimeter	SPI-R7-SA-1-Lys-30b	Surface_Application	Trailer		30	10/05/2018 15:32	2	-6.735658262	-39.35979855	frozen, rehoused with head space		NA	NA	NA	NA	NA	NA	NA	NA	-0.020009651	-38.83670252	-12.69451574
SPI-R7-SA-1-Lys-90b-2	4-90b-2	SPI-R7-SA-1	Lysimeter	SPI-R7-SA-1-Lys-90b	Surface_Application	Trailer		90	10/05/2018 15:32	2	-6.66386504	-39.59965023			NA	NA	0.06	NA	NA	NA	0.046	NA	-0.003044109	-39.51799662	-12.69451574
SPI-R7-SA-2-Lys-30a-2	5-30a-2	SPI-R7-SA-2	Lysimeter	SPI-R7-SA-2-Lys-30a	Surface_Application	Dairy		30	14/05/2018 15:12	2	-7.75543825	-46.82561199			NA	NA	NA	NA	NA	NA	NA	NA	0.127127486	-49.37678452	-29.3089565
SPI-R7-SA-2-Lys-90a-2	5-90a-2	SPI-R7-SA-2	Lysimeter	SPI-R7-SA-2-Lys-90a	Surface_Application	Dairy		90	14/05/2018 15:12	2	-6.39937943	-38.21979204			NA	NA	0.06	NA	NA	NA	NA	NA	-0.00825584	-38.14682799	-29.3089565
SPI-R7-SA-2-Lys-30b-2	5-30b-2	SPI-R7-SA-2	Lysimeter	SPI-R7-SA-2-Lys-30b	Surface_Application	Trailer		30	14/05/2018 15:12	2	-7.193973364	-42.21620149			NA	NA	NA	NA	NA	NA	NA	NA	0.079256433	-43.32724069	-29.3089565
SPI-R7-SA-2-Lys-90b-2	5-90b-2	SPI-R7-SA-2	Lysimeter	SPI-R7-SA-2-Lys-90b	Surface_Application	Trailer		90	14/05/2018 15:12	2	-6.160030729	-35.93679364			NA	NA	NA	NA	NA	NA	NA	NA	0.046085709	-36.25699911	-29.3089565
SPI-R7-SA-3-Lys-30a-2	6-30a-2	SPI-R7-SA-3	Lysimeter	SPI-R7-SA-3-Lys-30a	Surface_Application	Dairy		30	14/05/2018 17:52	2	-5.39969106	-29.65648026	actually 6 days from application		NA	NA	NA	NA	NA	0.013	NA	0.016	NA	-31.9490754	NA
SPI-R7-SA-3-Lys-90a-2	6-90a-2	SPI-R7-SA-3	Lysimeter	SPI-R7-SA-3-Lys-90a	Surface_Application	Dairy		90	14/05/2018 17:52	2	-6.150479157	-36.6706247		NA	NA	NA	NA	NA	NA	NA	NA	NA	0.044406761	-37.70033133	-14.51227162
SPI-R7-SA-3-Lys-30b-2	6-30b-2	SPI-R7-SA-3	Lysimeter	SPI-R7-SA-3-Lys-30b	Surface_Application	Trailer		30	14/05/2018 17:52	2	-8.150099545	-42.73794668			NA	NA	NA	NA	NA	0.031	0.027	0.053	0.134790438	-47.13520635	-14.51227162
SPI-R7-SA-3-Lys-90b-2	6-90b-2	SPI-R7-SA-3	Lysimeter	SPI-R7-SA-3-Lys-90b	Surface_Application	Trailer		90	14/05/2018 17:52	2	-7.487684588	-44.22614563			NA	NA	NA	NA	NA	NA	NA	NA	-0.163247359	-40.05617145	-14.51227162
C-R1-1-Lys-30a-2	7-30a-2	C-R1-1	Lysimeter	C-R1-1-Lys-30a	Control	Dairy		30	11/05/2018 13:52	2	-6.969843501	-36.38055176		NA	NA	NA	NA	NA	NA	NA	NA	NA	0.187672805	-43.26618975	-6.576601174
C-R1-1-Lys-90a-2	7-90a-2	C-R1-1	Lysimeter	C-R1-1-Lys-90a	Control	Dairy		90	11/05/2018 13:52	2	-5.880880878	-34.82013118			NA	NA	NA	NA	NA	NA	0.041	NA	0.216908759	-42.64331795	-6.576601174
C-R1-1-Lys-30b-2	7-30b-2	C-R1-1	Lysimeter	C-R1-1-Lys-30b	Control	Trailer		30	11/05/2018 13:52	2	-7.165999886	-39.44509579			NA	NA	NA	NA	NA	NA	NA	NA	0.086594586	-42.56116412	-6.576601174
C-R1-1-Lys-90b-2	7-90b-2	C-R1-1	Lysimeter	C-R1-1-Lys-90b	Control	Trailer		90	11/05/2018 13:52	2	NA	NA	missing, froze and exploded		NA	NA	NA	NA	NA	NA	0.041	NA	NA	-34.39644759	-6.576601174
C-R1-2-Lys-30a-2	8-30a-2	C-R1-2	Lysimeter	C-R1-2-Lys-30a	Control	Dairy		30	11/05/2018 15:39	2	-7.483369697	-42.04308221		NA	NA	NA	NA	NA	NA	NA	NA	NA	0.217803778	-49.1757453	-16.42763069
C-R1-2-Lys-90a-2	8-90a-2	C-R1-2	Lysimeter	C-R1-2-Lys-90a	Control	Dairy		90	11/05/2018 15:39	2	-6.560473697	-39.79557796		crack	NA	NA	NA	NA	NA	NA	0.114	NA	0.011225659	-40.06087672	-16.42763069
C-R1-2-Lys-30b-2	8-30b-2	C-R1-2	Lysimeter	C-R1-2-Lys-30b	Control	Trailer		30	11/05/2018 15:39	2	-6.433758402	-37.54377486			NA	NA	NA	NA	NA	NA	NA	NA	0.001711388	-37.57997472	-16.42763069
C-R1-2-Lys-90b-2	8-90b-2	C-R1-2	Lysimeter	C-R1-2-Lys-90b	Control	Trailer		90	11/05/2018 15:39	2	-6.081696225	-35.0257725		crack	NA	NA	NA	NA	NA	NA	0.114	NA	0.021829107	-35.4408133	-16.42763069
C-R1-3-Lys-30a-2	9-30a-2	C-R1-3	Lysimeter	C-R1-3-Lys-30a	Control	Dairy		30	11/05/2018 17:37	2	-5.484815244	-35.57892274		NA	NA	NA	NA	NA	NA	NA	NA	NA	0.014618864	-36.84390977	49.687237
C-R1-3-Lys-90a-2	9-90a-2	C-R1-3	Lysimeter	C-R1-3-Lys-90a	Control	Dairy		90	11/05/2018 17:37	2	-4.444467359	-32.98047532			NA	NA	NA	NA	NA	NA	NA	NA	0.080080098	-40.1767959	49.687237
C-R1-3-Lys-30b-2	9-30b-2	C-R1-3	Lysimeter	C-R1-3-Lys-30b	Control	Trailer		30	11/05/2018 17:37	2	-7.200735738	-38.69661735			NA	NA	NA	NA	NA	NA	NA	NA	0.024488317	-40.91532151	49.687237
C-R1-3-Lys-90b-2	9-90b-2	C-R1-3	Lysimeter	C-R1-3-Lys-90b	Control	Trailer		90	11/05/2018 17:37	2	-2.692970784	-24.25805873			NA	NA	NA	NA	NA	NA	NA	NA	0.13736777	-36.03329743	49.687237
SPI-R7-SI-1-Lys-30ad-3	1-30ad-3	SPI-R7-SI-1	Lysimeter	SPI-R7-SI-1-Lys-30ad	Subsurface_Injection	Dairy	Downgradient	30	10/05/2018 18:11	3	-6.552033303	-31.07117358			NA	NA	NA	NA	0.378	0.03	0.063	0.017	0.116951175	-33.46219477	-13.01758446
SPI-R7-SI-1-Lys-30as-3	1-30as-3	SPI-R7-SI-1	Lysimeter	SPI-R7-SI-1-Lys-30as	Subsurface_Injection	Dairy	In_slit	30	10/05/2018 18:11	3	-6.72224603	-18.11635804			NA	NA	NA	NA	NA	1.1	0.417	0.458	0.607754425	-26.01651651	-13.01758446
SPI-R7-SI-1-Lys-30bs-3	1-30bs-3	SPI-R7-SI-1	Lysimeter	SPI-R7-SI-1-Lys-30bs	Subsurface_Injection	Trailer	In_slit	30	10/05/2018 18:11	3	-6.744350715	-31.108284			NA	NA	NA	NA	NA	0.09	0.142	0.078	0.280349507	-38.15575878	-13.01758446
SPI-R7-SI-1-Lys-90ad-3	1-90ad-3	SPI-R7-SI-1	Lysimeter	SPI-R7-SI-1-Lys-90ad	Subsurface_Injection	Dairy	Downgradient	90	10/05/2018 18:11	3	-5.81005262	-27.57157375			NA	NA	NA	NA	NA	NA	0.044	NA	0.028748246	-28.00235975	-13.01758446
SPI-R7-SI-1-Lys-90as-3	1-90as-3	SPI-R7-SI-1	Lysimeter	SPI-R7-SI-1-Lys-90as	Subsurface_Injection	Dairy	In_slit	90	10/05/2018 18:11	3	-6.035559902	-28.29304242			NA	NA	NA	NA	NA	NA	0.031	0.006	0.00676939	-28.39715272	-13.01758446
SPI-R7-SI-1-Lys-90bs-3	1-90bs-3	SPI-R7-SI-1	Lysimeter	SPI-R7-SI-1-Lys-90bs	Subsurface_Injection	Trailer	In_slit	90	10/05/2018 18:11	3	-6.415166956	-31.55789474			NA	NA	NA	NA	NA	NA	0.076	NA	0.01696615	-31.87788136	-13.01758446
SPI-R7-SI-1-Lys-30bd-3	1-30bd-3	SPI-R7-SI-1	Lysimeter	SPI-R7-SI-1-Lys-30bd	Subsurface_Injection	Trailer	Downgradient	30	10/05/2018 18:11	3	NA	NA	missing, froze and exploded		NA	NA	0.14	NA	0.198	0.05	0.131	0.031	NA	-36.91950747	-13.01758446
SPI-R7-SI-1-Lys-90bd-3	1-90bd-3	SPI-R7-SI-1	Lysimeter	SPI-R7-SI-1-Lys-90bd	Subsurface_Injection	Trailer	Downgradient	90	10/05/2018 18:11	3	-6.259849287	-34.64822123		NA	NA	NA	NA	NA	NA	NA	NA	NA	-0.000799527	-34.63094077	-13.01758446
SPI-R7-SI-2-Lys-90bd-3	2-90bd-3	SPI-R7-SI-2	Lysimeter	SPI-R7-SI-2-Lys-90bd	Subsurface_Injection	Trailer	Downgradient	90	14/05/2018 14:21	3	-6.605406548	-38.06656801	mutiple start and stops	crack	NA	NA	NA	NA	NA	NA	NA	NA	NA	-38.01262598	NA
SPI-R7-SI-2-Lys-30bd-3	2-30bd-3	SPI-R7-SI-2	Lysimeter	SPI-R7-SI-2-Lys-30bd	Subsurface_Injection	Trailer	Downgradient	30	14/05/2018 14:21	3	-7.923774094	-45.21975687	mutiple start and stops		NA	NA	NA	NA	0.017	NA	NA	NA	0.050669123	-46.81390403	-15.3519985
SPI-R7-SI-2-Lys-90bs-3	2-90bs-3	SPI-R7-SI-2	Lysimeter	SPI-R7-SI-2-Lys-90bs	Subsurface_Injection	Trailer	In_slit	90	14/05/2018 14:21	3	-6.32437398	-35.96858106	mutiple start and stops		NA	NA	NA	NA	NA	NA	0.026	NA	0.011632774	-36.2112318	-15.3519985
SPI-R7-SI-2-Lys-30bs-3	2-30bs-3	SPI-R7-SI-2	Lysimeter	SPI-R7-SI-2-Lys-30bs	Subsurface_Injection	Trailer	In_slit	30	14/05/2018 14:21	3	-6.72606405	-31.44572707	mutiple start and stops		NA	NA	NA	NA	NA	0.04	0.036	0.041	0.100400904	-33.24188817	-15.3519985
SPI-R7-SI-2-Lys-90ad-3	2-90ad-3	SPI-R7-SI-2	Lysimeter	SPI-R7-SI-2-Lys-90ad	Subsurface_Injection	Dairy	Downgradient	90	14/05/2018 14:21	3	-6.119466701	-34.2497691	mutiple start and stops		NA	NA	NA	NA	NA	NA	NA	NA	0.00475541	-34.34006514	-15.3519985
SPI-R7-SI-2-Lys-30as-3	2-30as-3	SPI-R7-SI-2	Lysimeter	SPI-R7-SI-2-Lys-30as	Subsurface_Injection	Dairy	In_slit	30	14/05/2018 14:21	3	-7.062950939	-41.46949161	mutiple start and stops_frozen, rehoused with head space		NA	NA	NA	NA	NA	NA	0.034	0.021	0.018059292	-41.94982962	-15.3519985
SPI-R7-SI-2-Lys-90as-3	2-90as-3	SPI-R7-SI-2	Lysimeter	SPI-R7-SI-2-Lys-90as	Subsurface_Injection	Dairy	In_slit	90	14/05/2018 14:21	3	-6.352155221	-37.02940452	mutiple start and stops		NA	NA	NA	NA	NA	NA	NA	NA	0.008342964	-37.21177989	-15.3519985
SPI-R7-SI-2-Lys-30ad-3	2-30ad-3	SPI-R7-SI-2	Lysimeter	SPI-R7-SI-2-Lys-30ad	Subsurface_Injection	Dairy	Downgradient	30	14/05/2018 14:21	3	-7.070719271	-39.21986576	mutiple start and stops		NA	NA	NA	NA	NA	NA	NA	NA	0.07415698	-41.1316034	-15.3519985
SPI-R7-SI-3-Lys-30as-3	3-30as-3	SPI-R7-SI-3	Lysimeter	SPI-R7-SI-3-Lys-30as	Subsurface_Injection	Dairy	In_slit	30	15/05/2018 13:07	3	-7.274864641	-32.09938255			NA	NA	NA	NA	NA	0.42	0.197	0.083	0.260723639	-44.10250063	1.935204738
SPI-R7-SI-3-Lys-90as-3	3-90as-3	SPI-R7-SI-3	Lysimeter	SPI-R7-SI-3-Lys-90as	Subsurface_Injection	Dairy	In_slit	90	15/05/2018 13:07	3	-7.155721199	-27.97973846			NA	NA	NA	NA	NA	0.04	0.026	0.008	0.035095981	-29.06782002	1.935204738
SPI-R7-SI-3-Lys-30ad-3	3-30ad-3	SPI-R7-SI-3	Lysimeter	SPI-R7-SI-3-Lys-30ad	Subsurface_Injection	Dairy	Downgradient	30	15/05/2018 13:07	3	-7.212758976	-27.56667796			NA	NA	0.23	NA	0.041	0.25	0.195	0.078	0.064581678	-29.60350048	1.935204738
SPI-R7-SI-3-Lys-90ad-3	3-90ad-3	SPI-R7-SI-3	Lysimeter	SPI-R7-SI-3-Lys-90ad	Subsurface_Injection	Dairy	Downgradient	90	15/05/2018 13:07	3	-7.234255792	-39.5480582			NA	NA	NA	NA	NA	NA	0.026	0.008	-0.011451169	-39.07840441	1.935204738
SPI-R7-SI-3-Lys-30bs-3	3-30bs-3	SPI-R7-SI-3	Lysimeter	SPI-R7-SI-3-Lys-30bs	Subsurface_Injection	Trailer	In_slit	30	15/05/2018 13:07	3	-7.134720767	-21.79062407			NA	NA	0.22	NA	0.037	3.85	0.278	0.156	0.391403448	-37.04928954	1.935204738
SPI-R7-SI-3-Lys-90bs-3	3-90bs-3	SPI-R7-SI-3	Lysimeter	SPI-R7-SI-3-Lys-90bs	Subsurface_Injection	Trailer	In_slit	90	15/05/2018 13:07	3	-7.240684347	-40.47976593			NA	NA	NA	NA	NA	NA	NA	NA	0.004481965	-40.67072422	1.935204738
SPI-R7-SI-3-Lys-30bd-3	3-30bd-3	SPI-R7-SI-3	Lysimeter	SPI-R7-SI-3-Lys-30bd	Subsurface_Injection	Trailer	Downgradient	30	15/05/2018 13:07	3	-7.702628931	-38.6167542			NA	NA	NA	NA	0.104	0.02	0.037	0.009	-0.002560493	-38.51318636	1.935204738
SPI-R7-SI-3-Lys-90bd-3	3-90bd-3	SPI-R7-SI-3	Lysimeter	SPI-R7-SI-3-Lys-90bd	Subsurface_Injection	Trailer	Downgradient	90	15/05/2018 13:07	3	-6.999460084	-37.27499164			NA	NA	NA	NA	NA	NA	NA	NA	0.063740741	-39.94443061	1.935204738
SPI-R7-SA-1-Lys-30a-3	4-30a-3	SPI-R7-SA-1	Lysimeter	SPI-R7-SA-1-Lys-30a	Surface_Application	Dairy		30	10/05/2018 16:41	3	-3.884534229	-26.73013278			NA	NA	NA	NA	0.175	0.69	0.419	0.762	0.394542853	-35.87636621	-12.69451574
SPI-R7-SA-1-Lys-90a-3	4-90a-3	SPI-R7-SA-1	Lysimeter	SPI-R7-SA-1-Lys-90a	Surface_Application	Dairy		90	10/05/2018 16:41	3	-6.178096711	-35.7787723			NA	NA	NA	NA	NA	NA	0.028	NA	-0.003989443	-35.68704492	-12.69451574
SPI-R7-SA-1-Lys-30b-3	4-30b-3	SPI-R7-SA-1	Lysimeter	SPI-R7-SA-1-Lys-30b	Surface_Application	Trailer		30	10/05/2018 16:41	3	-4.328331491	-28.79735756			NA	NA	NA	NA	NA	0.2	0.147	0.398	0.396112093	-39.35979855	-12.69451574
SPI-R7-SA-1-Lys-90b-3	4-90b-3	SPI-R7-SA-1	Lysimeter	SPI-R7-SA-1-Lys-90b	Surface_Application	Trailer		90	10/05/2018 16:41	3	-4.971670653	-33.48604315			NA	NA	NA	NA	NA	NA	0.032	NA	0.227228267	-39.59965023	-12.69451574
SPI-R7-SA-2-Lys-30a-3	5-30a-3	SPI-R7-SA-2	Lysimeter	SPI-R7-SA-2-Lys-30a	Surface_Application	Dairy		30	14/05/2018 17:06	3	-7.691961502	-45.62226668			NA	NA	NA	NA	NA	0.07	0.094	0.066	0.068697207	-46.82561199	-29.3089565
SPI-R7-SA-2-Lys-90a-3	5-90a-3	SPI-R7-SA-2	Lysimeter	SPI-R7-SA-2-Lys-90a	Surface_Application	Dairy		90	14/05/2018 17:06	3	-6.336688919	-37.63137688			NA	NA	NA	NA	NA	NA	0.027	NA	0.066033668	-38.21979204	-29.3089565
SPI-R7-SA-2-Lys-30b-3	5-30b-3	SPI-R7-SA-2	Lysimeter	SPI-R7-SA-2-Lys-30b	Surface_Application	Trailer		30	14/05/2018 17:06	3	-7.259442657	-42.82224142			NA	NA	NA	NA	0.056	0.12	0.05	0.033	-0.046953469	-42.21620149	-29.3089565
SPI-R7-SA-2-Lys-90b-3	5-90b-3	SPI-R7-SA-2	Lysimeter	SPI-R7-SA-2-Lys-90b	Surface_Application	Trailer		90	14/05/2018 17:06	3	-6.149688447	-36.30861312			NA	NA	NA	NA	NA	NA	NA	NA	-0.056099671	-35.93679364	-29.3089565
SPI-R7-SA-3-Lys-30a-3	6-30a-3	SPI-R7-SA-3	Lysimeter	SPI-R7-SA-3-Lys-30a	Surface_Application	Dairy		30	14/05/2018 20:51	3	-4.476088574	-20.67522178	actually 6 days from application		NA	NA	NA	NA	0.035	0.07	0.086	0.045	NA	-29.65648026	NA
SPI-R7-SA-3-Lys-90a-3	6-90a-3	SPI-R7-SA-3	Lysimeter	SPI-R7-SA-3-Lys-90a	Surface_Application	Dairy		90	14/05/2018 20:51	3	-5.670525518	-33.75156417		NA	NA	NA	NA	NA	NA	NA	NA	NA	0.131736349	-36.6706247	-14.51227162
SPI-R7-SA-3-Lys-30b-3	6-30b-3	SPI-R7-SA-3	Lysimeter	SPI-R7-SA-3-Lys-30b	Surface_Application	Trailer		30	14/05/2018 20:51	3	-6.917910618	-29.50648827			NA	NA	NA	NA	0.052	1.16	0.323	0.287	0.468773852	-42.73794668	-14.51227162
SPI-R7-SA-3-Lys-90b-3	6-90b-3	SPI-R7-SA-3	Lysimeter	SPI-R7-SA-3-Lys-90b	Surface_Application	Trailer		90	14/05/2018 20:51	3	NA	NA	missing, froze and exploded		NA	NA	NA	NA	NA	NA	0.036	NA	NA	-44.22614563	-14.51227162
C-R1-1-Lys-30a-3	7-30a-3	C-R1-1	Lysimeter	C-R1-1-Lys-30a	Control	Dairy		30	11/05/2018 15:22	3	-6.489904368	-24.4365935		crack	NA	NA	NA	NA	0.006	NA	0.139	0.678	0.400750841	-36.38055176	-6.576601174
C-R1-1-Lys-90a-3	7-90a-3	C-R1-1	Lysimeter	C-R1-1-Lys-90a	Control	Dairy		90	11/05/2018 15:22	3	-5.024343286	-32.08518747			NA	NA	NA	NA	NA	NA	0.028	NA	0.096834344	-34.82013118	-6.576601174
C-R1-1-Lys-30b-3	7-30b-3	C-R1-1	Lysimeter	C-R1-1-Lys-30b	Control	Trailer		30	11/05/2018 15:22	3	-6.993669075	-20.66661673		crack	NA	NA	NA	NA	0.006	NA	0.139	0.678	0.571321543	-39.44509579	-6.576601174
C-R1-1-Lys-90b-3	7-90b-3	C-R1-1	Lysimeter	C-R1-1-Lys-90b	Control	Trailer		90	11/05/2018 15:22	3	-5.547445204	-34.18298059			NA	NA	NA	NA	NA	NA	0.028	NA	NA	NA	-6.576601174
C-R1-2-Lys-30a-3	8-30a-3	C-R1-2	Lysimeter	C-R1-2-Lys-30a	Control	Dairy		30	11/05/2018 17:28	3	-6.733579379	-33.49927141			NA	NA	NA	NA	NA	NA	0.118	NA	0.333541292	-42.04308221	-16.42763069
C-R1-2-Lys-90a-3	8-90a-3	C-R1-2	Lysimeter	C-R1-2-Lys-90a	Control	Dairy		90	11/05/2018 17:28	3	-6.663810312	-39.86504743			NA	NA	NA	NA	NA	NA	NA	NA	-0.002972853	-39.79557796	-16.42763069
C-R1-2-Lys-30b-3	8-30b-3	C-R1-2	Lysimeter	C-R1-2-Lys-30b	Control	Trailer		30	11/05/2018 17:28	3	-6.667980938	-35.41482147			NA	NA	NA	NA	NA	NA	0.118	NA	0.100821124	-37.54377486	-16.42763069
C-R1-2-Lys-90b-3	8-90b-3	C-R1-2	Lysimeter	C-R1-2-Lys-90b	Control	Trailer		90	11/05/2018 17:28	3	-6.128013374	-35.21017059			NA	NA	NA	NA	NA	NA	NA	NA	-0.009914866	-35.0257725	-16.42763069
C-R1-3-Lys-30a-3	9-30a-3	C-R1-3	Lysimeter	C-R1-3-Lys-30a	Control	Dairy		30	11/05/2018 18:52	3	-0.883743485	-17.45346293			NA	NA	NA	NA	0.029	NA	0.053	NA	0.212575069	-35.57892274	49.687237
C-R1-3-Lys-90a-3	9-90a-3	C-R1-3	Lysimeter	C-R1-3-Lys-90a	Control	Dairy		90	11/05/2018 18:52	3	-6.968239019	-41.04986837	head space		NA	NA	NA	NA	1.263	NA	0.707	0.054	-0.097612391	-32.98047532	49.687237
C-R1-3-Lys-30b-3	9-30b-3	C-R1-3	Lysimeter	C-R1-3-Lys-30b	Control	Trailer		30	11/05/2018 18:52	3	-7.197811323	-38.20778051			NA	NA	NA	NA	0.029	NA	0.053	NA	0.005530839	-38.69661735	49.687237
C-R1-3-Lys-90b-3	9-90b-3	C-R1-3	Lysimeter	C-R1-3-Lys-90b	Control	Trailer		90	11/05/2018 18:52	3	-6.193076071	-36.09451352			NA	NA	NA	NA	1.263	NA	0.707	0.054	-0.160070423	-24.25805873	49.687237
